# Supplementary material for: Visual discrimination and amodal completion in zebrafish
Source: PLoS One. 2022 Mar 2;17(3):e0264127. doi: 10.1371/journal.pone.0264127 (PMC8890640; doi:10.1371/journal.pone.0264127)
Supplement: S1 Data — (XLSX) [file pone.0264127.s001.xlsx]

## Sheet: Sheet1
Experiment	Fish number	performance at last training day		stopped responding
		% first choices	% tot choices			This table reports the performance of fish that did not reach the learning criterion
1	3	0.5	0.48
1	5	0.5	0.5
1	7	0.5	0.45
1	9	0.5	0.53	19th session
1	2	0.4	0.5
1	6	0.5	0.53
1	8	0.5	0.56	24th session
	average	0.485714	0.507143
2	1	0.4	0.52
2	5	0.55	0.63
2	7	0.5	0.53
2	2	0.3	0.47	25th session
2	6	0.4	0.56
2	8	0.5	0.4
	average	0.441667	0.518333
