# Supplementary material for: Visual discrimination and amodal completion in zebrafish
Source: PLoS One. 2022 Mar 2;17(3):e0264127. doi: 10.1371/journal.pone.0264127 (PMC8890640; doi:10.1371/journal.pone.0264127)
Supplement: S2 Data — (XLSX) [file pone.0264127.s002.xlsx]

## Sheet: amodal completion experiments (
apparatus	reward	trials_to_criterion	circle_first_day1	no_circle_first_day1	index_first_circle_day1	circle_tot_day1	no_circle_tot_day1	index_tot_day1	circle_first_day2	no_circle_first_day2	index_first_day2	circle_tot_day2	no_circle_tot_day2	index_tot_day2	occluded_first	juxtaposed_first	index_test_first	occluded_tot	juxtaposed_tot	index_test_tot
1	1	132	7	3	0.7	10	4	0.714286	7	3	0.7	10	4	0.714286	7	3	0.7	21	12	0.636364
1	1	145	8	2	0.8	10	2	0.833333	8	2	0.8	10	2	0.833333	7	3	0.7	37	26	0.587302
1	1	281	7	3	0.7	10	3	0.769231	10	4	0.714286	14	4	0.777778	7	3	0.7	16	11	0.592593
1	1	141	8	2	0.8	10	3	0.769231	7	3	0.7	10	4	0.714286	8	2	0.8	29	21	0.58
1	1	61	7	3	0.7	10	3	0.769231	7	3	0.7	10	3	0.769231	7	3	0.7	42	27	0.608696
1	1	40	7	3	0.7	10	3	0.769231	9	1	0.9	10	1	0.909091	9	1	0.9	49	27	0.644737
1	2	105	3	7	0.3	4	10	0.285714	3	7	0.3	4	10	0.285714	4	6	0.4	24	28	0.461538
1	2	40	3	7	0.3	4	10	0.285714	1	9	0.1	1	10	0.0909091	3	7	0.3	24	24	0.5
1	2	110	1	9	0.1	1	10	0.0909091	2	8	0.2	2	10	0.166667	3	7	0.3	6	20	0.230769
1	2	40	1	9	0.1	1	10	0.0909091	3	7	0.3	3	10	0.230769	3	7	0.3	20	30	0.4
1	2	132	3	7	0.3	3	10	0.230769	2	8	0.2	2	10	0.166667	1	9	0.1	13	28	0.317073
2	1	150	10	0	1	10	0	1	7	3	0.7	10	3	0.769231	7	3	0.7	78	35	0.690265
2	1	121	8	2	0.8	10	4	0.714286	9	1	0.9	12	1	0.923077	8	2	0.8	73	39	0.651786
2	1	100	8	2	0.8	11	4	0.733333	9	1	0.9	11	1	0.916667	9	1	0.9	71	25	0.739583
2	1	72	7	3	0.7	10	4	0.714286	7	3	0.7	11	3	0.785714	10	0	1	105	26	0.801527
2	2	60	1	9	0.1	2	10	0.166667	2	8	0.2	2	10	0.166667	4	6	0.4	39	70	0.357798
2	2	30	2	8	0.2	4	10	0.285714	4	9	0.307692	6	12	0.333333	3	7	0.3	34	55	0.382022
2	2	100	2	8	0.2	2	10	0.166667	3	7	0.3	3	10	0.230769	2	8	0.2	38	64	0.372549
2	2	101	1	9	0.1	1	10	0.0909091	1	9	0.1	1	10	0.0909091	1	9	0.1	4	20	0.166667
		these columns refer to training													these columns refer to the amodal completion test
1 = long corridor	1 = full circle
2 = small square	2 = amputated circle
