# Supplementary material for: Visual discrimination and amodal completion in zebrafish
Source: PLoS One. 2022 Mar 2;17(3):e0264127. doi: 10.1371/journal.pone.0264127 (PMC8890640; doi:10.1371/journal.pone.0264127)
Supplement: S3 Data — (XLSX) [file pone.0264127.s003.xlsx]

## Sheet: success zebrafish discriminatio
reward	discrimination	apparatus	last_day_index_first_success	last_day_index_tot_success	amodal_first_success	amodal_tot_success
circle	circle vs cross	small square	0.7	0.71
circle	circle vs cross	small square	0.5	0.48
circle	circle vs cross	small square	0.5	0.5
circle	circle vs cross	small square	0.5	0.45
circle	circle vs cross	small square	0.5	0.53
no circle	circle vs cross	small square	0.4	0.5
no circle	circle vs cross	small square	0.7	0.71
no circle	circle vs cross	small square	0.5	0.53
no circle	circle vs cross	small square	0.5	0.56
circle	circle vs amputee circle	small square	0.7	0.769231	0.7	0.69
circle	circle vs amputee circle	small square	0.9	0.923077	0.8	0.65
circle	circle vs amputee circle	small square	0.9	0.916667	0.9	0.74
circle	circle vs amputee circle	small square	0.7	0.785714	1	0.8
no circle	circle vs amputee circle	small square	0.8	0.83	0.6	0.64
no circle	circle vs amputee circle	small square	0.75	0.73	0.7	0.62
no circle	circle vs amputee circle	small square	0.7	0.77	0.8	0.63
no circle	circle vs amputee circle	small square	0.9	0.91	0.9	0.83
circle	circle vs cross	long corridor	0.4	0.52
circle	circle vs cross	long corridor	0.9	0.9
circle	circle vs cross	long corridor	0.55	0.63
circle	circle vs cross	long corridor	0.5	0.53
no circle	circle vs cross	long corridor	0.3	0.47
no circle	circle vs cross	long corridor	0.75	0.67
no circle	circle vs cross	long corridor	0.4	0.56
no circle	circle vs cross	long corridor	0.5	0.4
circle	circle vs amputee circle	long corridor	0.7	0.714286	0.7	0.636
circle	circle vs amputee circle	long corridor	0.8	0.833333	0.7	0.59
circle	circle vs amputee circle	long corridor	0.714286	0.777778	0.7	0.59
circle	circle vs amputee circle	long corridor	0.7	0.714286	0.8	0.58
circle	circle vs amputee circle	long corridor	0.7	0.769231	0.7	0.61
circle	circle vs amputee circle	long corridor	0.9	0.909091	0.9	0.65
no circle	circle vs amputee circle	long corridor	0.7	0.71	0.6	0.54
no circle	circle vs amputee circle	long corridor	0.9	0.91	0.7	0.5
no circle	circle vs amputee circle	long corridor	0.8	0.83	0.7	0.77
no circle	circle vs amputee circle	long corridor	0.7	0.77	0.7	0.6
no circle	circle vs amputee circle	long corridor	0.8	0.83	0.9	0.68
			discrimination training		amodal completion test
